# Supplementary material for: Benchmark dataset and deep learning method for global tropical cyclone forecasting
Source: Nat Commun. 2025 Jul 1;16:5923. doi: 10.1038/s41467-025-61087-4 (PMC12219760; doi:10.1038/s41467-025-61087-4)
Supplement: Supplementary file 2 — Source Data [file 41467_2025_61087_MOESM2_ESM.xlsx]

## Sheet: Fig.4
	Region	Training	Distance (km)				Pressure (hPa)				Wind (m/s)
		Data	6 h	12 h	18 h	24 h	6 h	12 h	18 h	24 h	6 h	12 h	18 h	24 h
	WP	TCN_M	22.98	43.83	66.41	93.76	1.34	2.01	2.58	3.15	0.72	1.09	1.43	1.75
		TCN_M^WP	23.84	45.03	67.93	95.39	1.31	2.04	2.58	3.19	0.72	1.15	1.48	1.81
	EP	TCN_M	13.83	29.58	48.67	70.63	0.8	1.46	2.03	2.47	0.71	1.22	1.63	1.97
		TCN_M^WP	15.71	34.35	56.53	81.39	0.92	1.61	2.3	2.94	0.86	1.45	2.01	2.54
	NA	TCN_M	20.08	41.79	67.04	98.22	0.99	1.78	2.44	2.97	0.83	1.35	1.79	2.14
		TCN_M^WP	23.83	49.9	80.31	116.02	1.17	2.17	2.97	3.72	0.95	1.73	2.3	2.76
	NI	TCN_M	26.47	50.99	77.27	109.02	1.29	2.06	2.65	3.31	1.06	1.75	2.33	3
		TCN_M^WP	26.75	51.8	77.39	105.43	1.56	2.6	3.69	4.72	1.23	2.31	3.44	4.5
	SI	TCN_M	23.26	45.83	70.33	99.7	1.26	2.11	2.72	3.19	0.88	1.45	1.84	2.18
		TCN_M^WP	63.71	149.68	251.73	364.6	1.52	2.67	3.58	4.33	1.02	1.77	2.39	2.92
	SP	TCN_M	30.2	59.48	91.33	130.15	1.57	2.28	3.12	3.57	1.04	1.66	2.06	2.39
		TCN_M^WP	78.11	183.02	305.47	435.61	1.63	2.51	3.29	3.96	1.07	1.72	2.23	2.82
	ALL	TCN_M	21.33	42.3	66.27	94.33	1.16	1.88	2.51	3.07	0.8	1.29	1.7	2.05
		TCN_M^WP	33.17	72.12	117.75	169.26	1.27	2.12	2.88	3.58	0.89	1.51	2.03	2.52

## Sheet: Fig.5
		Fig.5.a-1,a-2.a-3
		Comparisons of TCN_M with other methods on 6-24 h tropical cyclone prediction (a-1,a-2,a-3)
		methods	Distance (km)				Pressure (hPa)				Wind (m/s)
			6 h	12 h	18 h	24 h	6 h	12 h	18 h	24 h	6 h	12 h	18 h	24 h
		LSTM	45.21	104.63	180.53	273.02	-	-	-	-	-	-	-	-
		NMPT	45.04	104.17	180.22	273.98	-	-	-	-	-	-	-	-
		GRU	46.55	106	182.28	276.59	-	-	-	-	-	-	-	-
		DLM	-	-	-	-	-	-	-	-	1.12	1.94	2.67	3.25
		SGAN	29.39	62.28	98.48	138.91	1.9	3.16	4.27	5.24	1.07	1.78	2.4	2.99
		GBRNN	25.7	58.57	97.17	141.14	-	-	-	-	1.28	2.16	2.88	3.45
		MMSTN	27.52	59.93	97.28	139.34	1.5	2.55	3.5	4.33	0.85	1.42	1.97	2.47
		Pangu-Weather	42.8	44.75	50.85	65.68	16.04	16.51	16.7	16.92	-	-	-	-
		Fengwu	40.45	40.89	44.74	63.91	16.33	16.54	16.6	17.1	-	-	-	-
		TCN_M	22.98	43.83	66.41	93.76	1.34	2.01	2.58	3.15	0.72	1.09	1.43	1.75
		Fig.5.b-1,b-2.b-3
		Comparisons of TCN_M with other methods on 6-72 h tropical cyclone prediction (b-1,b-2,b-3)
		methods	Distance (km)					Pressure (hPa)					Wind (m/s)
			6 h	12 h	24 h	48 h	72h	6 h	12 h	24 h	48 h	72h	6 h	12 h	24 h	48 h	72h
		CMO	37.08	52.93	75.47	132.87	204.6	2.67	4.3	6.31	9.28	11.3	1.53	2.29	3.45	5	6.01
		MMSTN	27.57	59.09	139.18	336.16	544.16	1.69	2.86	4.81	6.8	9.85	0.95	1.52	2.59	3.95	5.7
		Pangu-Weather	42.8	44.75	65.68	131.335	210.454	16.33	16.54	17.1	18.1	19.85	-	-	-	-	-
		TCN_M	22.98	43.83	93.75	238.46	408.35	1.34	2.01	3.15	6.79	7.17	0.72	1.09	1.75	3.49	3.78
		Fig.5.c-1,c-2.c-3
		Comparisons of TCN_M with other methods on rapid change tropical cyclone prediction (c-1,c-2,c-3)
		methods	Distance (km)			Pressure (hPa)			Wind (m/s)
			6 h	12 h	24 h	6 h	12 h	18 h	6 h	12 h	18 h
		CMO	36.5988	52.2244	74.3381	2.73292	4.38274	6.45188	1.60796	2.39418	3.57929
		CMO-r_Inr	18.5442	45.2388	65.333	3.85714	11.4274	17.4957	1.57143	5.67521	8.70085
		CMO-r_Tra	40.9519	62.3134	91.9793	1.70175	2.67333	4.41606	0.859649	1.42	2.33577
		Pangu	42.8	44.75	65.68	16.33	16.54	17.1	-	-	-
		Pangu-r_Inr	35.4873	42.5296	59.3178	40.5745	46.1742	53.3148	-	-	-
		Pangu-r_Tra	74.8931	80.0672	96.6666	9.2999	9.2575	8.8789	-	-	-
		TCN_M	22.98	43.83	93.76	1.34	2.01	3.15	0.72	1.09	1.75
		TCN_M-r_Inr	14.457	27.309	62.642	2.569	4.593	7.231	1.204	2.038	3.188
		TCN_M-r_Tra	24.976	48.8132	97.0312	0.899647	1.31839	2.07711	0.499836	0.79053	1.25569
